# Supplementary material for: Impact of storage conditions on the quality of nucleic acids in paraffin embedded tissues
Source: PLoS One. 2018 Sep 7;13(9):e0203608. doi: 10.1371/journal.pone.0203608 (PMC6128582; doi:10.1371/journal.pone.0203608)
Supplement: S1 Table — (XLSX) [file pone.0203608.s001.xlsx]

## Sheet: Tabelle1
Case ID #	Tissue	Diagnosis	Age	Gender	Fixation time [hours]	Storage time [months]
1	soft tissue	m (dedifferentiated liposarcoma)	55	m	3, 24, 96	1, 3, 6, 12, 24, 36, 72
2	stomach	nm	44	m	24	3, 6 , 12, 24, 36, 84
3	stomach	nm	48	f	3, 24	3, 6 , 12, 24, 36, 84
4	duodenum	nm	68	m	24	3, 6 , 12, 24, 36, 84
5	liver	m (cholangiocellular carcinoma)	52	f	3, 24	3, 6 , 12, 24, 36, 84
6	liver	nm (focal nodular hyperplasia)	52	f	3, 120	3, 6 , 12, 24, 36, 84
7	liver	nm	69	f	3, 24, 72	2, 3, 6, 12, 24, 36, 60
8	liver	nm	58	m	24	1, 3, 6, 12, 24, 36, 60
