# Supplementary material for: Impact of storage conditions on the quality of nucleic acids in paraffin embedded tissues
Source: PLoS One. 2018 Sep 7;13(9):e0203608. doi: 10.1371/journal.pone.0203608 (PMC6128582; doi:10.1371/journal.pone.0203608)
Supplement: S2 Table — (XLSX) [file pone.0203608.s002.xlsx]

## Sheet: Tabelle1
Increase in Ct value	x-fold change of accessible gene fragment number [1/ (2^Ct-increase)]	% of x-fold change
1	0.5	0.5
2	0.25	0.25
3	0.125	0.125
4	0.0625	0.0625
5	0.0313	0.03125
6	0.0156	0.01563
7	0.0078	0.00781
8	0.0039	0.00391
9	0.002	0.00195
10	0.001	0.00098
11	0.0005	0.00049
12	0.0002	0.00024
13	0.0001	0.00012
14	6.1e-05	6e-05
