# Supplementary material for: Impact of storage conditions on the quality of nucleic acids in paraffin embedded tissues
Source: PLoS One. 2018 Sep 7;13(9):e0203608. doi: 10.1371/journal.pone.0203608 (PMC6128582; doi:10.1371/journal.pone.0203608)
Supplement: S3 Table — (XLSX) [file pone.0203608.s003.xlsx]

## Sheet: Human RNA RIN
		4°C Storage									Room Temperature Storage									4°C Storage									Room Temperature Storage
Case #	Fixation time	FFPE 1-2m	FFPE 3m	FFPE 6m	FFPE 12m	FFPE 24m	FFPE 36m	FFPE 60m	FFPE 72m	FFPE 84m	FFPE 1-2m	FFPE 3m	FFPE 6m	FFPE 12m	FFPE 24m	FFPE 36m	FFPE 60m	FFPE 72m	FFPE 84m	PFPE 1-2m	PFPE 3m	PFPE 6m	PFPE 12m	PFPE 24m	PFPE 36m	PFPE 60m	PFPE 72m	PFPE 84m	PFPE 1-2m	PFPE 3m	PFPE 6m	PFPE 12m	PFPE 24m	PFPE 36m	PFPE 60m	PFPE 72m	PFPE 84m
1	3h	3.4	3	2.7	2.7	2.5	2.2		2.4		3.3	2.6	2.1	2.5	1.6	2.5		1.1		6.2	5.6	4.7	4.7	2.8	3		3.2		6	4.7	2.9	2.5	2.1	2.3		2.2
	24h	4.4	3.2	2.6	2.8	2.2	2.3		2.3		3.9	2.8	1.9	2.3	2.4	2.5		2.6		6.1	5.2	4.9	4.7	3	2.8		2.9		6.5	2.7	2.2	2.6	2.1	2.3		2.8
	96h	8	7.4	6.6	3.8	2.8	2.6		2.7		6.8	2.8	2.2	2.3	2.3	2.4		2.5		4.8	4.7	3.6	4.1	2.8	2.5		2.8		3.7	3.1	2.7	2.6	2.2	2.2		2.2
2	3h																				4.6	5.1	5.1	3.9	4.5			3.2		3.6	2.7	2.8	2.4	2.4			2.4
	24h		4.9	2.5	5.2	4.9	2.5			2.4		2.6	2.5	2.8	2.5	1.9			2.4		4.6	4.1	4.4	3.2	4			2.8		3.1	2.5	2.5	2.4	2.1			2.6
3	3h		2.2	2.5	2.4	2.2	2.3			2.3			2.4	2.5	2.3	2.5			1.1		4.2	2.1	4	3.1	3.9			2.8		3.5	2.5	2.5	2.3	2.3			2.3
	24h		2.3	4	2.5	2.9	2.6			2.6		4.2	2.5	2.2	2.2	2.4			2.5		4.5	3.9	3.8	2.7	3			2.7		3.1	2.5	2.5	2.3	2.2			2.6
4	3h																				3.1	2.6	3.4	3.3	2.5			2.7		3.6	1.9	2.4	2.1	2.3			2.5
	24h		2.4	2.4	2.3	2.4	2.4			2.3		2.4	2.5	2.6	2.5	2.3			2.5		3.3	2.5	2.9	2.6	3			2.8		3.1	2.6	2.1	2.4	2.1			2.5
5	3h		2.4	5.7	4.4	4.8	3.2			2.8		2.3	2.2	2.1	2.4	2.2			2.4		6.3	5.8	4.5	4.5	3.9			3.1		5.4	2.7	2.6	2.4	2.7			2.3
	24h		5.8	5.3	5.7	6.8	2.8			2.6		3.1	2.3	2.3	2.5	2.4			2.3		6	5.1	3.8	3.4	3.9			3.1		5.4	2.7	2.6	2.3	2.3			2.3
6	3h		2.1	2.6	2.2	2.4	2.4			2.4		2.2	1.9	2.3	2.4	2.4			2.4		5.4	5.2	5.2	4.2	2.9			2.8		3.6	3.1	3.1	2.4	2			2.4
	120h		2.4	2.3	2.3	3.2	1.2			2.5		2.4	2.5	2.2	2.3	2.4			1.2		4.3	4.3	4.3	3.3	3			2.8		2.6	2.6	2.6	2.2	2.1			2.4
7	3h	2.4	2.4	2.5	2.5	2.3	2.6	2.7			2.7	2.4	2.3	2.5	2.4	2.6	3.8			5.5	5.1	4.7	5	2.4	3.8	3.9			4.7	4.3	2.6	2.7	3.2	2.5	2.1
	24h	2.4	2.2	2.4	2.3	2.3	2.5	2.4			2.4	2.6	2.3	2.4	2.3	2.5	2.6			5.8	6.5	5.6	5.4	4	2.9	4.2			5.8	3.8	2.7	2.6	2.3	2.5	3.3
	72h	2.1	2.7	2.1	2.4	2.3	2.9	2.7			2.4	2.2	2.4	3.3	2.3	2.5	3			5.8	4.8	5.5	4.6	3.3	2.9	3.6			5.7	3.6	2.9	2.6	2.3	2.6	2.3
8	24h	2.5	2.3	2.3	2.1	2.5	2.4	2.6			2.2	2.2	2.1	2.2	2.2	2.6	1.1			4.9	4	4.4	3.9	3	3.3	3.7			4.8	2.9	2.6	2.4	2.4		2.3

## Sheet: RAT RNA RIN
Tissue	Storage	Fixation	Timepoint	RIN (Block 1)	Timepoint	RIN (Block 1)	Timepoint	RIN (Block 1)	Timepoint	RIN (Block 2)	Timepoint	RIN (Block 2)	Timepoint	RIN (Block 2)	Timepoint	RIN (Block 2)	Timepoint	RIN (Block 3)
Liver	22°C	PFPE	3 ms	7	6ms	5.3	12ms	4	24ms	3.3	36ms	3.5	48ms	2.8	72ms	2.7	9 yr	1.9
Liver		PFPE	3 ms	7.1	6ms	5.3	12ms	3.9	24ms	3.5	36ms	3.7	48ms	2.6	72ms	2.5	9 yr	1.7
Liver		PFPE	3 ms	6.8	6ms	5.3	12ms	4.1	24ms	3.2	36ms	4	48ms	2.6	72ms	2.6	9 yr	1.9
Kidney	22°C	PFPE	3 ms	7	6ms	5.2	12ms	3.3	24ms	2.4	36ms	2.7	48ms	2.5	72ms	1.2	9 yr	1.8
Kidney		PFPE	3 ms	6.8	6ms	4.6	12ms	3.2	24ms	2.5	36ms	2.3	48ms	2.4	72ms	1.5	9 yr	1.8
Kidney		PFPE	3 ms	6.8	6ms	4.8	12ms	3.4	24ms	2.4	36ms	2.8	48ms	2.4	72ms	2	9 yr
Spleen	22°C	PFPE	3 ms		6ms	5.9	12ms	3	24ms	2.6	36ms	1.1	48ms	1.3	72ms	-	9 yr	2.1
Spleen		PFPE	3 ms	6.3	6ms	7.2	12ms	2.9	24ms	2.5	36ms	1.7	48ms	1.8	72ms	1	9 yr	2.2
Spleen		PFPE	3 ms	5.6	6ms	6	12ms	3.1	24ms	2.5	36ms	1.7	48ms	1.9	72ms	-	9 yr	2.2
Lung	22°C	PFPE	3 ms	6.4	6ms	3.3	12ms	2.5	24ms	2.5	36ms	2	48ms	1	72ms	1.1	9 yr	1.9
Lung		PFPE	3 ms	6.4	6ms	3	12ms	5	24ms	2.4	36ms	2.3	48ms	1.1	72ms	-	9 yr	1.6
Lung		PFPE	3 ms	6.9	6ms	3.2	12ms	2.6	24ms	2.4	36ms	2.3	48ms	1.1	72ms	1.1	9 yr	1.9
Intestine	22°C	PFPE	3 ms	6.9	6ms	4.6	12ms	3.2	24ms	2.3	36ms	2.5	48ms	2.5	72ms	2.4	9 yr	2
Intestine		PFPE	3 ms	6.9	6ms	5.8	12ms	3.1	24ms	2.5	36ms	2.5	48ms	2.4	72ms	2.4	9 yr	1.9
Intestine		PFPE	3 ms	7	6ms	5.2	12ms	3.1	24ms	2.5	36ms	2.5	48ms	2.4	72ms	2.2	9 yr	2.3
Liver	22°C	FFPE	3 ms	5.7	6ms	3.3	12ms	2.4	24ms	2.1	36ms	2.3	48ms	1.9	72ms	2	9 yr	2
Liver		FFPE	3 ms	4	6ms	3.4	12ms	2.3	24ms	2.2	36ms	2.4	48ms	1.9	72ms	2	9 yr	2
Liver		FFPE	3 ms	7.2	6ms	3.1	12ms	2.3	24ms	2.1	36ms	2.5	48ms	1.8	72ms	2	9 yr	1.9
Kidney	22°C	FFPE	3 ms	5.5	6ms	2.7	12ms	2.3	24ms	2.3	36ms	2.3	48ms	2.1	72ms	2.3	9 yr	2.2
Kidney		FFPE	3 ms	5	6ms	2.8	12ms	2.3	24ms	2.3	36ms	2.3	48ms	2.1	72ms	2.3	9 yr	2.2
Kidney		FFPE	3 ms	6	6ms	2.7	12ms	2.2	24ms	2.2	36ms	2.3	48ms	2.1	72ms	2.3	9 yr	2.2
Spleen	22°C	FFPE	3 ms	5.1	6ms	2.8	12ms	1.4	24ms	1.8	36ms	1.9	48ms	2.3	72ms	1.9	9 yr	2.2
Spleen		FFPE	3 ms	4.7	6ms	2.9	12ms	1.4	24ms	1.8	36ms	1.6	48ms	2.3	72ms	2.3	9 yr	2.2
Spleen		FFPE	3 ms	4.7	6ms	2.6	12ms	1.4	24ms	1.7	36ms	1.3	48ms	2.3	72ms	2.2	9 yr	2.1
Lung	22°C	FFPE	3 ms		6ms	2.5	12ms		24ms	1.9	36ms	2	48ms	2.1	72ms	2.4	9 yr	2.4
Lung		FFPE	3 ms	1	6ms	2.5	12ms	5.6	24ms	2.7	36ms	2.7	48ms	2.2	72ms	2.4	9 yr	2.4
Lung		FFPE	3 ms	1.3	6ms	2.5	12ms	1.9	24ms	1.9	36ms	2	48ms	2.3	72ms	2.4	9 yr	2.2
Intestine	22°C	FFPE	3 ms	2.3	6ms	4.2	12ms	2.5	24ms	2.5	36ms	2.3	48ms	2	72ms	5.1	9 yr	2.3
Intestine		FFPE	3 ms	3.5	6ms	3.7	12ms	2.4	24ms	2.4	36ms	2.2	48ms	1.9	72ms	2.2	9 yr	2.3
Intestine		FFPE	3 ms	8.7	6ms	4	12ms	2.5	24ms	2.4	36ms	2.2	48ms	2	72ms	2.1	9 yr	2.3
Liver	4°C	PFPE	3 ms	7.4	6ms	6.5	12ms	6.8	24ms	6.2	36ms	4.2	48ms	3	72ms	3.4	9 yr
Liver		PFPE	3 ms	7.4	6ms	6.4	12ms	7.1	24ms	6.2	36ms	3.1	48ms	3.2	72ms	3.5	9 yr
Liver		PFPE	3 ms	7.4	6ms	6.5	12ms	7.3	24ms	6.4	36ms	2.8	48ms	3	72ms	3.7	9 yr
Kidney	4°C	PFPE	3 ms	7	6ms	6.3	12ms	6.1	24ms	5.5	36ms	3.3	48ms	2.8	72ms	3.1	9 yr	4.5
Kidney		PFPE	3 ms	7.3	6ms	6.3	12ms	6.1	24ms	5.9	36ms	3.3	48ms	2.8	72ms	3.1	9 yr
Kidney		PFPE	3 ms		6ms	5.7	12ms	5.7	24ms	6.1	36ms	3.4	48ms	2.7	72ms	3.2	9 yr
Spleen	4°C	PFPE	3 ms	7.2	6ms	7.7	12ms	7.2	24ms	5.8	36ms	2.2	48ms	2.5	72ms	2.1	9 yr	3.5
Spleen		PFPE	3 ms	7.6	6ms	7.9	12ms	7.3	24ms	5.6	36ms	2.3	48ms	2.5	72ms	1.6	9 yr	3.8
Spleen		PFPE	3 ms	6.3	6ms	7.6	12ms	7.4	24ms	6.8	36ms	2	48ms	2.4	72ms	2.1	9 yr	3.7
Lung	4°C	PFPE	3 ms	7.2	6ms	6.1	12ms	5.3	24ms	3.7	36ms	2.5	48ms	1.6	72ms	2.5	9 yr	3.5
Lung		PFPE	3 ms	7.6	6ms	7.9	12ms	6.2	24ms		36ms	2.4	48ms	1.7	72ms	2.1	9 yr	3.5
Lung		PFPE	3 ms	7.1	6ms	7.7	12ms	6.4	24ms	3.9	36ms	2.5	48ms	2.1	72ms	2	9 yr	4.2
Intestine	4°C	PFPE	3 ms	7.8	6ms	8.1	12ms	7	24ms	6.7	36ms	2.4	48ms	2.7	72ms	2.5	9 yr	3.9
Intestine		PFPE	3 ms	7.8	6ms	8	12ms	6.8	24ms	6.8	36ms	2.6	48ms	2.6	72ms	2.6	9 yr	3.8
Intestine		PFPE	3 ms	8.1	6ms	8	12ms	7.1	24ms	6.9	36ms	2.8	48ms	2.6	72ms	2.4	9 yr	3.8
Liver	4°C	FFPE	3 ms	8.8	6ms	8.3	12ms	8.1	24ms	3.9	36ms	2.5	48ms	2.3	72ms	2.4	9 yr	3
Liver		FFPE	3 ms	7.9	6ms	8.1	12ms	8.4	24ms	7.9	36ms	2.5	48ms	2.3	72ms	2.3	9 yr	4
Liver		FFPE	3 ms	8.8	6ms	8.5	12ms	8.2	24ms	7.3	36ms	2.6	48ms	2.5	72ms	2.2	9 yr	2.5
Kidney	4°C	FFPE	3 ms	7.4	6ms	4.9	12ms	6.1	24ms	5.3	36ms	2.2	48ms	2	72ms	2.4	9 yr	2.8
Kidney		FFPE	3 ms	7.3	6ms	4.8	12ms	3.2	24ms	5.1	36ms	2.1	48ms	2	72ms	2.3	9 yr	2.8
Kidney		FFPE	3 ms	8	6ms	6.4	12ms	5.6	24ms	5.1	36ms	2.1	48ms	1.9	72ms	2.3	9 yr	2.7
Spleen	4°C	FFPE	3 ms		6ms	8.5	12ms	7.2	24ms	5.8	36ms	2.3	48ms	2.4	72ms	2.6	9 yr	3.6
Spleen		FFPE	3 ms	7	6ms	8.1	12ms	7.1	24ms	6.5	36ms	2.5	48ms	2.3	72ms	2.4	9 yr	2.9
Spleen		FFPE	3 ms	6.6	6ms	8.5	12ms	7.4	24ms	6.5	36ms	2.3	48ms	2.3	72ms	2.4	9 yr	2.7
Lung	4°C	FFPE	3 ms	2.2	6ms	6.1	12ms	4	24ms	6.1	36ms	2.1	48ms	1.8	72ms	2.4	9 yr	1.9
Lung		FFPE	3 ms	1.3	6ms	7.6	12ms	3.9	24ms	4.8	36ms	2.1	48ms	2.1	72ms	2.4	9 yr	2.1
Lung		FFPE	3 ms	1.7	6ms	7.5	12ms	5.2	24ms	5.4	36ms	2.5	48ms	2.3	72ms	2.4	9 yr	1.8
Intestine	4°C	FFPE	3 ms	8.5	6ms	8.1	12ms	6.9	24ms	7.9	36ms	2.4	48ms	2.1	72ms	2.3	9 yr	2.9
Intestine		FFPE	3 ms	8.3	6ms	8.9	12ms	7.1	24ms	7.6	36ms	2.2	48ms	2	72ms	2.4	9 yr	4
Intestine		FFPE	3 ms	3.1	6ms	8.1	12ms	6.4	24ms	7.6	36ms	2.4	48ms	2.3	72ms	2.3	9 yr	2.4
Liver	(-)20°C	PFPE	3 ms	7.6	6ms	7.3	12ms	7.5	24ms	7.6	36ms	7.5	48ms	7.5	72ms	5.9	9 yr	7.6
Liver		PFPE	3 ms	7.6	6ms	7.1	12ms	7.4	24ms	7.2	36ms	7.6	48ms	7.2	72ms	5.8	9 yr	7.9
Liver		PFPE	3 ms	7.9	6ms	7.1	12ms	7.5	24ms	6.8	36ms	7.5	48ms	7.5	72ms	6.2	9 yr	7.7
Kidney	(-)20°C	PFPE	3 ms	6.5	6ms	6.7	12ms	6.7	24ms	6.6	36ms	5.5	48ms	6	72ms	5.7	9 yr	8
Kidney		PFPE	3 ms	7.1	6ms	6.2	12ms	7.2	24ms	6.9	36ms	5.5	48ms	6	72ms	5.7	9 yr	7.4
Kidney		PFPE	3 ms	7	6ms	6.8	12ms	7.1	24ms	6.9	36ms	5.7	48ms	5.8	72ms	5.8	9 yr	7.5
Spleen	(-)20°C	PFPE	3 ms	7.5	6ms	7.9	12ms	7.8	24ms	7.5	36ms	7	48ms	7.6	72ms	6.7	9 yr	8.3
Spleen		PFPE	3 ms	7.9	6ms	7.9	12ms	7.7	24ms	7	36ms	7.1	48ms	7.6	72ms	7.4	9 yr	8.3
Spleen		PFPE	3 ms	7.6	6ms	7.7	12ms	7.7	24ms	7.1	36ms	7.2	48ms	8	72ms	7	9 yr	8.7
Lung	(-)20°C	PFPE	3 ms	7.5	6ms	6.9	12ms	6.5	24ms	4.9	36ms	6.3	48ms	7.2	72ms	6.6	9 yr	7.9
Lung		PFPE	3 ms	7.1	6ms	6.7	12ms	6.5	24ms	4.8	36ms	6.6	48ms	7.5	72ms	6.6	9 yr	7.9
Lung		PFPE	3 ms	7.3	6ms	7.4	12ms	5.4	24ms		36ms	6.6	48ms	7.3	72ms	6.6	9 yr	8.4
Intestine	(-)20°C	PFPE	3 ms	7.2	6ms	7.5	12ms	7.6	24ms	7.7	36ms	7.2	48ms	8.4	72ms	7	9 yr	8.9
Intestine		PFPE	3 ms	7.1	6ms	7.4	12ms	7.6	24ms	8	36ms	7.3	48ms	8.4	72ms	6.8	9 yr	9
Intestine		PFPE	3 ms	6.8	6ms	7.6	12ms	7.3	24ms	7.9	36ms	7.3	48ms	8.4	72ms	6.6	9 yr	9
Liver	(-)20°C	FFPE	3 ms	7.1	6ms	8.1	12ms	8.9	24ms	8.5	36ms	4.3	48ms	7.2	72ms	8.2	9 yr	7.8
Liver		FFPE	3 ms	8.7	6ms	7.9	12ms	9.1	24ms	8.5	36ms	7.4	48ms	7.6	72ms	7.2	9 yr	7.9
Liver		FFPE	3 ms	7.5	6ms	7.8	12ms	9	24ms	8.7	36ms	7.3	48ms	7.3	72ms	8	9 yr	7.9
Kidney	(-)20°C	FFPE	3 ms	8.5	6ms	7.5	12ms	7.6	24ms	8	36ms	7.9	48ms	5.5	72ms	7.1	9 yr	8
Kidney		FFPE	3 ms	8.5	6ms	7.5	12ms	7.8	24ms	8.1	36ms	5.7	48ms	7.6	72ms	7.1	9 yr	7.1
Kidney		FFPE	3 ms	8.3	6ms	7.5	12ms	7.8	24ms	8	36ms	7.3	48ms	7.2	72ms	6.2	9 yr	7.7
Spleen	(-)20°C	FFPE	3 ms		6ms	8.1	12ms	7.4	24ms	8	36ms	8.2	48ms	8.4	72ms	8.1	9 yr	8.1
Spleen		FFPE	3 ms	8.1	6ms	8.3	12ms	7.8	24ms	7.9	36ms	8.2	48ms	8.2	72ms	7.8	9 yr	8.2
Spleen		FFPE	3 ms	7	6ms	8.1	12ms	7.9	24ms	7.7	36ms	2.3	48ms	7.9	72ms	8.1	9 yr	7.8
Lung	(-)20°C	FFPE	3 ms	1.4	6ms	7.9	12ms	5.6	24ms	6.2	36ms	5.7	48ms	6.5	72ms	2.4	9 yr	4.4
Lung		FFPE	3 ms	8.1	6ms	7.3	12ms	5.4	24ms	6.9	36ms	5.6	48ms	6.7	72ms	4	9 yr	6.8
Lung		FFPE	3 ms	1	6ms	7.9	12ms	4.9	24ms	7.3	36ms	6.2	48ms	6.1	72ms	2.4	9 yr	7.3
Intestine	(-)20°C	FFPE	3 ms	2.4	6ms	7.7	12ms	5.7	24ms	7.9	36ms	6.9	48ms	6.8	72ms	6.6	9 yr	8.6
Intestine		FFPE	3 ms	5.5	6ms	7.9	12ms	4.2	24ms	8	36ms	6.6	48ms	6.8	72ms	6.4	9 yr	8.1
Intestine		FFPE	3 ms	2.9	6ms	7.6	12ms	4.7	24ms	7.8	36ms	5.8	48ms	7.2	72ms	6.6	9 yr	7.9
Liver	(-)80°C	PFPE	3 ms	7.8	6ms	6.8	12ms	7.5	24ms	6.8	36ms	7.7	48ms	7.5	72ms	6.1	9 yr
Liver		PFPE	3 ms	7.7	6ms	7.1	12ms	7.6	24ms	7.4	36ms	7.6	48ms	7.4	72ms	6	9 yr
Liver		PFPE	3 ms	7.6	6ms	7	12ms	7.7	24ms	6.5	36ms	7.7	48ms	7.4	72ms	6.6	9 yr
Kidney	(-)80°C	PFPE	3 ms	6.9	6ms	6.7	12ms	7.3	24ms	7	36ms	5.5	48ms	5.7	72ms	5.9	9 yr
Kidney		PFPE	3 ms	6.7	6ms	6.6	12ms	7.3	24ms	6.8	36ms	6.2	48ms	5.9	72ms	5.9	9 yr
Kidney		PFPE	3 ms	6.7	6ms	6.6	12ms	7.2	24ms	7	36ms	6	48ms	5.9	72ms	5.9	9 yr
Spleen	(-)80°C	PFPE	3 ms	7	6ms	8.1	12ms	7.5	24ms	6.4	36ms	7.1	48ms	8	72ms	8.2	9 yr	8.5
Spleen		PFPE	3 ms	7.8	6ms	8.1	12ms	7.9	24ms	7.1	36ms	7.6	48ms	8.2	72ms	6.6	9 yr	8.1
Spleen		PFPE	3 ms	8.3	6ms	8.1	12ms	7.9	24ms	7.5	36ms	7.3	48ms	8.1	72ms	6.8	9 yr	8.4
Lung	(-)80°C	PFPE	3 ms	7.1	6ms	7	12ms	7	24ms	4.6	36ms	6.5	48ms	7.6	72ms	6.6	9 yr	6.8
Lung		PFPE	3 ms	7	6ms	7.2	12ms	6.5	24ms	3.9	36ms	4.9	48ms	7.9	72ms	6.5	9 yr	6.8
Lung		PFPE	3 ms	7.8	6ms	7	12ms	6.6	24ms	4.6	36ms	6.9	48ms	7.6	72ms	7.1	9 yr	7.2
Intestine	(-)80°C	PFPE	3 ms	7.9	6ms	8.4	12ms	8.4	24ms	7.8	36ms	8.2	48ms	8.2	72ms	7.2	9 yr	8.9
Intestine		PFPE	3 ms	7.6	6ms	8.2	12ms	8.4	24ms	7.9	36ms	8.1	48ms	8.4	72ms	6.5	9 yr	9
Intestine		PFPE	3 ms	7.3	6ms	8.3	12ms	8.1	24ms	7.8	36ms	8	48ms	8.4	72ms	7.1	9 yr	9.1
Liver	(-)80°C	FFPE	3 ms	8	6ms	8.1	12ms	6.7	24ms	9	36ms	6.5	48ms	5.9	72ms	7.8	9 yr
Liver		FFPE	3 ms	9	6ms	7.9	12ms	8.7	24ms	8.9	36ms	8.8	48ms	6.7	72ms	7.6	9 yr
Liver		FFPE	3 ms	9.1	6ms	8.8	12ms	8.7	24ms	9.2	36ms	9	48ms	7	72ms	7.3	9 yr
Kidney	(-)80°C	FFPE	3 ms	8.3	6ms	8.3	12ms	8	24ms	7.9	36ms	7.3	48ms	5.1	72ms	4.7	9 yr	7.6
Kidney		FFPE	3 ms	8.1	6ms	7.4	12ms	7	24ms	7.9	36ms	7.1	48ms	6.6	72ms	4.4	9 yr
Kidney		FFPE	3 ms	7.6	6ms	8.3	12ms	7.5	24ms	8	36ms	7.2	48ms	5.4	72ms	7.1	9 yr
Spleen	(-)80°C	FFPE	3 ms	9	6ms	8.7	12ms	7.8	24ms	7.9	36ms	8	48ms	8.2	72ms	8.2	9 yr	8.3
Spleen		FFPE	3 ms	9	6ms	8.6	12ms	8.3	24ms	8.2	36ms	8.1	48ms	8.2	72ms	8.1	9 yr	8.1
Spleen		FFPE	3 ms	7.9	6ms	8.7	12ms	8	24ms	8.2	36ms	8.4	48ms	7.9	72ms	7.9	9 yr	7.8
Lung	(-)80°C	FFPE	3 ms		6ms	7.3	12ms	4.6	24ms	6.1	36ms	5.9	48ms	4.6	72ms	3.2	9 yr	7
Lung		FFPE	3 ms	7.4	6ms	6.7	12ms	5.8	24ms		36ms	5.9	48ms	3	72ms	2.9	9 yr	7.4
Lung		FFPE	3 ms	7.9	6ms	6.3	12ms	6	24ms	6.4	36ms	6.5	48ms	5.5	72ms	3.1	9 yr	6.9
Intestine	(-)80°C	FFPE	3 ms	2.7	6ms	8.3	12ms	6.6	24ms	9.1	36ms	8.7	48ms	8.1	72ms	8.3	9 yr	7.9
Intestine		FFPE	3 ms	2.5	6ms	9	12ms	6.6	24ms	9.1	36ms	8.2	48ms	8.1	72ms	8.5	9 yr	7.9
Intestine		FFPE	3 ms	3.2	6ms	9.3	12ms	7.6	24ms	9	36ms	8.3	48ms	8.6	72ms	8.7	9 yr	8.2

## Sheet: Human RT-qPCR
Storage: FFPE and PFPE for up to 7 years at different temperatures
Protocol:	https://dx.doi.org/10.17504/protocols.io.qrgdv3w
FF	Formalin Fixation - FFPE Storage
PG	PAXgene Tissue Fixation - PFPE Storage
Case #	GAPDH	FF24 4°C 1m	FF24 RT 1m	FF24 4°C 3m	FF24 RT 3m	FF24 4°C 6m	FF24 RT 6m	FF24 4°C 12m	FF24 RT 12m	FF24 4°C 24m	FF24 RT 24m	FF24 4°C 36m	FF24 RT 36m	FF24 4°C 72m	FF24 RT 72m	PG24 4°C 1m	PG24 RT 1m	PG24 4°C 3m	PG24 RT 3m	PG24 4°C 6m	PG24 RT 6m	PG24 4°C 12m	PG24 4°C RT 12m	PG24 4°C 24m	PG24 RT 24m	PG24 4°C 36m	PG24 RT 36m	PG24 4°C 72m	PG24 RT 72m	Cryo
1	71 bp	20.0549	19.2358	20.3603	19.5946	20.2435	19.8667	20.5841		20.7489	21.0206	20.8321	21.3461	20.9081	22.1736	17.2078	16.945	17.6407	17.4265	17.9094	18.1598	17.9191	18.4567	18.5123	19.0012	18.3896	19.6604	18.5592	18.2786	16.9622
	153 bp	20.327	20.0616	20.8889	20.234	20.4557	20.6482	21.0676		21.324	23.3314	21.4378	23.9282	21.6484	25.89	16.571	16.3221	16.9579	16.8396	17.2845	17.7133	17.3997	18.3297	17.8973	19.427	17.8581	20.5837	18.2309	17.8634	16.204
	200 bp	20.5153	20.3808	21.1791	20.5545	20.7169	21.0808	21.2701		21.5856	24.0934	21.7496	24.9189	22.062	27.2757	16.5055	16.1882	16.8666	16.7689	17.1651	17.6909	17.256	18.3667	17.91	19.5818	17.8548	20.9703	18.2081	17.83	16.0688
	277 bp	22.8572	22.7552	23.3207	22.7683	22.7852	23.6148	23.3708		23.8824	27.7867	24.1489	28.5412	24.3741		17.0755	16.6065	17.3133	17.4409	17.7155	18.5191	17.8759	19.4667	18.4965	21.2042	18.6341	23.1675	19.1024	18.6852	16.4667
	323 bp	23.6506	23.4854	24.0379	23.3949	23.76	24.2912	24.2184		24.6836	28.5863	24.9886	30.2078	25.0506		17.3219	16.6802	17.434	17.6064	17.8816	18.6372	18.0923	19.7021	18.8126	21.6567	18.8796	23.7291	19.0226	18.8307	16.5562
Case #	GAPDH	FF24 4°C 3m	FF24 RT 3m	FF24 4°C 6m	FF24 RT 6m	FF24 4°C 12m	FF24 RT 12m	FF24 4°C 12m	FF24 RT 24m	FF24 4°C 36m	FF24 RT 36m	FF24 4°C 84m	FF24 RT 84m	PG3 3m	PG3 RT 3m	PG3 4°C 6m	PG3 RT 6m	PG3 4°C 12m	PG3 RT 12m	PG3 4°C 24m	PG3 RT 24m	PG3 4°C 36m	PG3 RT 36m	PG3 4°C 84m	PG3 RT 84m	PG24 4°C 3m	PG24 RT 3m	PG24 4°C 6m	PG24 RT 6m	PG24 4°C 12m	PG24 RT 12m	PG24 4°C 24m	PG24 RT 24m	PG24 4°C 36m	PG24 RT 36m	PG24 4°C 84m	PG24 RT 84m	Cryo
2	71 bp	25.6147	25.2954	26.9024	26.5925	25.763	25.3323	25.3414	25.3414	25.3396	25.7326	25.0164	26.2725	20.956	20.9016	20.6331	21.8542	20.6759	21.7749	20.6525	22.834	20.7274	23.3545	21.1747	24.0898	20.6527	20.9396	21.9126	21.9408	21.0733	21.688	21.529	22.5826	21.196	23.2966	21.5251	24.3401	20.1917
	153 bp	27.1343	26.8452	29.2033	29.9454	27.4858	26.8854	26.5531	26.5531	27.2359	28.0197	26.5172	30.2891	20.0964	20.1407	19.9983	21.3478	19.8121	21.3718	19.902	22.762	19.8832	23.6725	20.54	26.4096	19.8568	20.2578	21.1877	21.641	20.4421	21.4464	20.7977	22.8496	20.5986	23.6782	20.8967	26.3586	19.5538
	200 bp	29.1472	28.7355	32.598		29.2423	28.4685	28.8742	28.8742	28.5361	30.2467	28.2778	33.3195	20.8035	20.7094	20.3393	22.1912	20.7087	22.0256	20.8811	23.7986	21.13	24.7707	21.5837	27.4484	20.7515	20.9013	22.2588	22.3143	20.8424	22.0256	21.4834	23.7293	21.3048	25.0021	22.2398	28.4533	20.6038
	277 bp	32.6641	32.4618							31.5374				20.8969	20.9603	20.5865	22.6827	20.8637	22.592	21.1056	24.686	21.3819	25.9163	21.9218		20.9813	21.2447	22.5186	22.8335	21.0755	22.8217	21.6135	24.7654	21.6429	26.5692	22.6605		21.0041
	323 bp													20.6843	20.7267	20.5548	22.3764	20.4415	22.3931	20.5734	24.5652	20.7138	26.2463	21.4404		20.7037	20.9676	21.787	22.6743	20.9169	22.7251	21.5854	24.8631	21.4147	26.4355	21.8642	32.6581	21.3695
Case #	GAPDH	FF24 4°C 3m	FF24 RT 3m	FF24 4°C 6m	FF24 RT 6m	FF24 4°C 12m	FF24 RT 12m	FF24 4°C 12m	FF24 RT 24m	FF24 4°C 36m	FF24 RT 36m	FF24 4°C 84m	FF24 RT 84m	PG24 3m	PG24 RT 3m	PG24 4°C 6m	PG24 RT 6m	PG24 4°C 12m	PG24 RT 12m	PG24 4°C 24m	PG24 RT 24m	PG24 4°C 36m	PG24 RT 36m	PG24 4°C 84m	PG24 RT 84m	Cryo
3	71 bp	26.3574	25.7324	29.6835	27.9809	26.5312	26.2091	26.6386	27.2651	26.2633	27.3944	25.0936	28.2088	21.7672	21.9006	22.7497	23.189	24.4432	23.7984	23.4902	24.5681	23.1342	25.2548	22.945	26.2891	22.344
	153 bp	27.2125	26.4703	32.107	29.9358	26.8537	26.7328	26.7292	28.2245	26.8261	29.0813	25.3718	31.6476	21.1786	21.0906	21.9008	22.4423	23.6043	23.4093	22.627	24.6039	22.3003	25.768	22.4098	28.4453	21.2594
	200 bp	27.3649	26.8776	33.1574	30.6578	26.7216	27.0358	26.8738	28.6853	26.7985	29.6083	25.4907	32.2483	20.6948	20.9245	21.4699	22.2589	22.8804	23.0859	22.183	24.6393	21.8575	25.6704	21.9543	29.265	20.796
	277 bp	29.8625	29.3474			29.3617	28.9977	29.0064	30.4071	28.5217	32.0414	27.4794		21.3512	21.5364	21.9899	23.1452	23.0788	24.0517	22.5193	26.3176	22.3389	27.5385	22.6945	32.2049	21.08
	323 bp	30.6502	30.1412			29.8641	30.1343	29.1049	31.1222	29.0793		27.9096		21.5347	21.6611	21.9765	23.3876	22.9744	24.3885	22.7415	26.5142	22.6061	28.0273	22.9502		21.1948
Case #		FF24 4°C 3m	FF24 RT 3m	FF24 4°C 6m	FF24 RT 6m	FF24 4°C 12m	FF24 RT 12m	FF24 4°C 12m	FF24 RT 24m	FF24 4°C 36m	FF24 RT 36m	FF24 4°C 84m	FF24 RT 84m	PG24 3m	PG24 RT 3m	PG24 4°C 6m	PG24 RT 6m	PG24 4°C 12m	PG24 RT 12m	PG24 4°C 24m	PG24 RT 24m	PG24 4°C 36m	PG24 RT 36m	PG24 4°C 84m	PG24 RT 84m	Cryo
4	71 bp	25.1393	27.1554	29.3984	31.395	25.4025	25.7553	26.1535	26.222	25.1823	25.4315	26.4992	27.3509	21.4858	21.2119	21.7697	22.3239	21.6283	22.9393	21.5812	23.1013	20.5175	23.288	21.4199	24.1488	18.9733
	153 bp	27.3893	32.2272	34.6388		27.7414	27.8398	29.6152	30.2432	27.367	28.0162	31.1771	33.4259	20.7576	20.3931	21.7739	22.0672	21.0596	22.7093	21.3238	23.5638	20.0853	23.9685	21.2304	26.5357	18.6555
	200 bp	28.558	34.2218			28.9265	29.0044	31.3948		28.4958	29.2367	33.3592		20.4062	20.1528	21.8582	22.0191	20.963	22.5797	21.1087	23.685	20.0006	24.1575	21.1016	27.5545	18.9714
	277 bp					35.3501	33.9553			33.2077				21.559	20.8962	24.2596	23.7331	22.0856	23.8181	22.4479	25.5082	21.5634	26.4152	22.6336	31.287	21.7551
	323 bp													22.3814	21.9793	25.0104	24.1553	22.8583	25.5582	23.1633	26.0162	22.1271	27.6012	23.1568		20.3222
Case #		FF24 4°C 3m	FF3 RT 3m	FF24 4°C 3m	FF24 RT 3m	PG3 4°C 3m	PG3 RT 3m	PG24 4°C 3m	PG24 RT 3m	FF3 4°C 7y	FF3 RT 7y	FF24 4°C 7y	FF24 RT 7y	PG3 7y	PG3 RT 7y	PG24 4°C 7y	PG24 RT 7y	Cryo
5	71 bp	23.7738	22.6573	22.2963	23.0461	18.3303	18.9991	19.7005	19.073	20.1945	23.8516	22.4886	24.1729	20.4405	22.0096	20.5931	21.9953	18.335
	153 bp	25.6641	23.773	22.6787	23.5293	17.4796	18.3829	19.0381	18.2462	19.869	27.1125	22.8927	27.1907	19.9822	23.753	20.2554	23.7038	17.3841
	200 bp	26.6785	24.6221	23.0758	23.9467	17.3537	18.1793	18.8523	18.183	19.9624	28.3418	22.9741	28.7628	19.9141	24.3188	20.2425	24.4092	17.2361
	277 bp	30.7626	27.8929	25.8521	26.7477	17.7396	18.6402	19.4782	18.7948	21.4464	31.9388	25.2554	32.1783	20.3756	27.4758	21.2686	27.7762	17.6668
	323 bp	32.3485	29.1125	27.3971	28.2957	18.0391	18.9863	20.0842	19.3633	22.4911	32.5911	26.8814	34.5732	20.9004	29.1139	21.9056	29.6376	17.9666
Case #		FF24 4°C 3m	FF3 RT 3m	FF120 4°C 3m	FF120 RT 3m	PG3 4°C 3m	PG3 RT 3m	PG120 4°C 3m	PG120 RT 3m	FF3 4°C 7y	FF3 RT 7y	FF120 4°C 7y	FF120 RT 7y	PG3 7y	PG3 RT 7y	PG120 4°C 7y	PG120 RT 7y	Cryo
6	71 bp	28.9854	28.4017	31.1478	30.7639	20.6084	21.2221	21.3776	21.7564	24.5273	26.9018	32.1933	31.4354	21.0843	23.7435	21.4131	23.4284	19.3262
	153 bp	30.8875	30.6607			19.8246	20.6347	20.6097	21.1817	25.6614	29.7235			20.5014	24.9486	20.8577	25.229	18.4385
	200 bp	28.631	29.2096			19.7214	20.5583	20.4467	20.9444	26.0565	31.2834			20.3669	25.4998	20.8429	25.6878	18.2625
	277 bp	30.2565	31.0789			20.1241	20.891	20.9694	21.3485	28.1158				21.1205	28.4019	21.7089	29.2969	18.6793
	323 bp	31.9244	31.7683			19.8429	20.5878	20.8796	21.2651	28.7573				21.4	28.8653	21.897	29.9357	18.8552
Case #		FF24 4°C 2m	FF24 RT 2m	FF24 4°C 3m	FF24 RT 3m	FF24 4°C 6m	FF24 RT 6m	FF24 4°C 12m	FF24 RT 12m	FF24 4°C 24m	FF24 RT 24m	FF24 4°C 36m	FF24 RT 36m	FF24 60m	FF24 RT 60m	PG24 4°C 2m	PG24 RT 2m	PG24 4°C 3m	PG24 RT 3m	PG24 4°C 6m	PG24 RT 6m	PG24 4°C 12m	PG24 RT 12m	PG24 4°C 24m	PG24 RT 24m	PG24 4°C 36m	PG24 RT 36m	PG24 4°C 60m	PG24 RT 60m	Cryo
7	71 bp	28.5519	23.9163	24.1846	27.8887	26.2059	24.947	24.6564	24.3161	23.7926	24.1916	24.1846	24.7454	26.5783	25.9726	20.1543	20.0222	20.1283	20.0479	19.8681	20.8837	19.9326	21.4747	20.0792	21.886	20.4781	22.961	20.4193	23.1753	20.7038
	153 bp		25.4716	25.4709	32.5061	30.1349	27.233	25.9478	25.8896	24.9363	26.3976	25.5758	27.062	30.7627	30.5847	19.7997	19.6731	19.8003	19.6739	19.5848	20.8439	19.6062	21.3023	19.6991	22.1038	20.1806	24.181	20.2441	24.218	20.7093
	200 bp		26.1328	25.9227	33.335	31.3401	27.8522	26.635	26.7849	25.9143	27.1839	25.9717	28.3272	31.7951	31.606	19.4287	19.5816	19.4501	19.5459	19.5999	21.0913	19.4516	21.327	19.7723	22.2927	20.1199	24.7116	20.1805	24.7249	20.6157
	277 bp		29.0857	28.2031			31.613	28.9827	29.784	28.1992	30.3104	28.689	32.2514			20.0674	20.3797	20.3573	20.4557	20.6344	22.5616	20.1853	22.4566	20.5091	23.9917	21.0329	27.0324	20.9851	26.9751	21.236
	323 bp		29.852	29.6784	35.3779		32.1262	30.3758	30.8098	28.9745	31.6673	29.3691	33.7165			21.269	20.3949	20.0866	20.4563	20.4163	22.6279	19.9482	22.4757	20.3789	24.4305	21.0049	27.5878	20.9111	27.1907	21.1374
Case #		FF24 4°C 1m	FF24 RT 1m	PG24 1m	PG24 RT 1m	FF24 4°C 5y	FF24 RT 5y	PG24 4°C 5y	PG24 RT 5y	Cryo
8	71 bp	30.118	24.0128	21.1032	21.2241	26.7205	30.3473	20.9478	23.4728	20.1021
	153 bp		25.3534	20.4964	20.6505	32.3457		20.485	24.4157	19.4092
	200 bp		26.0493	20.4062	20.4523			20.4824	24.789	19.3302
	277 bp		29.2761	21.1216	21.0681			21.3763	27.1509	19.8622
	323 bp		30.3693	21.5705	21.6379			21.87	28.109	20.3879

## Sheet: RAT RT-qPCR
Storage: FFPE and PFPE for 9 years at different temperatures
Protocol:	https://dx.doi.org/10.17504/protocols.io.qrfdv3n
Replicat	assay	Tissue	Fixation and Storage Temperature	CT
1	Rn_actB for1 Rn_actB rev109 - 109 bp	Liver	PFPE 22°C	15.54		PFPE
2				16.09
3				15.83
1		Liver	FFPE 22°C	17.3
2				16.93
3				16.85
1		Liver	PFPE 4°C	13.83
2				14.02
3				13.9		FFPE
1		Liver	FFPE 4°C	15.79
2				15.98
3				16.59
1		Liver	PFPE -20°C	13.87
2				13.84
3				13.82
1		Liver	FFPE -20°C	15.2
2				15.12		FF
3				15.79
1		Liver	PFPE -80°C	14.1
2				14.1
3				14.22
1		Liver	FFPE -80°C	15.74
2				15.36
3				15.41
1		Liver	FF
2				13.78
3				13.92
1	Rn_actB for1 Rn_actB rev189 - 189 bp	Liver	PFPE 22°C	17.01		PFPE
2	Rn_actB rev189 - 189 bp			17.15
3				17.04
1		Liver	FFPE 22°C	19.87
2				18.92
3				19.49
1		Liver	PFPE 4°C	13.53
2				14.04
3				13.35		FFPE
1		Liver	FFPE 4°C	17.79
2				17.8
3				18.44
1		Liver	PFPE -20°C	13.26
2				13.49
3				13.21
1		Liver	FFPE -20°C	17.12
2				17.09		FF
3				17.31
1		Liver	PFPE -80°C	14.03
2				13.95
3				13.92
1		Liver	FFPE -80°C	17.32
2				16.89
3				16.98
1		Liver	FF
2				13.23
3				13.08
1	Rn_actB for1 Rn_actB rev287 - 287 bp	Liver	PFPE 22°C	26.35		PFPE
2				26.23
3				26.34
1		Liver	FFPE 22°C	32.31
2
3				29.38
1		Liver	PFPE 4°C	21.6
2				22.07
3				20.88		FFPE
1		Liver	FFPE 4°C	27.44
2				28.66
3				28.04
1		Liver	PFPE -20°C	20.95
2				21.37
3				21.25
1		Liver	FFPE -20°C	27.42
2				28.31		FF
3				30.14
1		Liver	PFPE -80°C	24.96
2				23.68
3				22.09
1		Liver	FFPE -80°C	27.49
2				25.83
3				27.04
1		Liver	FF	24.67
2				22.32
3				21.89
1	Rn_actB for1 Rn_actB rev331 (331bp)	Liver	PFPE 22°C	28.87		PFPE
2				29.68
3				28.78
1		Liver	FFPE 22°C
2				33.49
3
1		Liver	PFPE 4°C	27
2				26.99
3				23.58		FFPE
1		Liver	FFPE 4°C
2
3				30.03
1		Liver	PFPE -20°C	23.26
2				23.8
3				23.72
1		Liver	FFPE -20°C	29.87
2						FF
3				32.38
1		Liver	PFPE -80°C	25.34
2				24.45
3				24.66
1		Liver	FFPE -80°C	30.91
2				28.99
3				30.88
1		Liver	FF	26.98
2				24.72
3				25.12
1	Rn_actB for1 Rn_actB rev438 (438bp)	Liver	PFPE 22°C			PFPE
2				34.16
3				32.71
1		Liver	FFPE 22°C
2
3
1		Liver	PFPE 4°C	24.91
2				26.53
3				24.68		FFPE
1		Liver	FFPE 4°C	37.18
2
3				34.91
1		Liver	PFPE -20°C	24.64
2				25.06
3				24.14
1		Liver	FFPE -20°C
2						FF
3
1		Liver	PFPE -80°C	26.99
2				26.66
3				26.62
1		Liver	FFPE -80°C	31.09
2				32.41
3				31.8
1		Liver	FF	26.6
2				25.2
3				24.31
1	Rn_actB for1 Rn_actB rev109 - 109 bp	Kidney	PFPE 22°C	13.9
2				13.94
3				14
1		Kidney	FFPE 22°C	15.89
2				15.87
3				15.81
1		Kidney	PFPE 4°C	12.8
2				12.74		FFPE
3				12.57
1		Kidney	FFPE 4°C	14.64
2				14.65
3				15.14
1		Kidney	PFPE -20°C	12.4
2				12.42
3				12.39
1		Kidney	FFPE -20°C	14.86		FF
2				15.21
3				15.38
1		Kidney	PFPE -80°C	13.18
2				13.19
3				12.98
1		Kidney	FFPE -80°C	14.9
2				14.73
3				14.84
1		Kidney	FF	11.88
2				12.06
3				11.92
1	Rn_actB for1 Rn_actB rev189 - 189 bp	Kidney	PFPE 22°C	15.48		PFPE
2	Rn_actB rev189 - 189 bp			15.73
3				15.56
1		Kidney	FFPE 22°C	19.25
2				18.96
3				18.94
1		Kidney	PFPE 4°C	12.87
2				13.05
3				12.83		FFPE
1		Kidney	FFPE 4°C	17.05
2				16.98
3				17.08
1		Kidney	PFPE -20°C	12.52
2				12.43
3				12.65
1		Kidney	FFPE -20°C	17.34
2				17.39		FF
3				17.12
1		Kidney	PFPE -80°C	12.8
2				12.87
3				12.83
1		Kidney	FFPE -80°C	17.08
2				17.03
3				16.86
1		Kidney	FF	11.8
2				11.89
3				12.32
1	Rn_actB for1 Rn_actB rev287 - 287 bp	Kidney	PFPE 22°C	24.94		PFPE
2				25.35
3				25.73
1		Kidney	FFPE 22°C
2
3
1		Kidney	PFPE 4°C	22.68
2				21.67
3				22.03		FFPE
1		Kidney	FFPE 4°C
2				27.95
3
1		Kidney	PFPE -20°C	21.52
2				21.86
3				22.06
1		Kidney	FFPE -20°C
2						FF
3
1		Kidney	PFPE -80°C	22.11
2				22.2
3				22.69
1		Kidney	FFPE -80°C
2				28.53
3
1		Kidney	FF	22.05
2				22.28
3				21.84
1	Rn_actB for1 Rn_actB rev331 (331bp)	Kidney	PFPE 22°C	26.64		PFPE
2				28.5
3				29.28
1		Kidney	FFPE 22°C
2
3
1		Kidney	PFPE 4°C	25.61
2				25.71
3				24.84		FFPE
1		Kidney	FFPE 4°C
2
3
1		Kidney	PFPE -20°C	24.84
2				25.02
3				25.15
1		Kidney	FFPE -20°C
2						FF
3
1		Kidney	PFPE -80°C	26.06
2				26.58
3				25.84
1		Kidney	FFPE -80°C
2
3
1		Kidney	FF	25.73
2				24.43
3				25.92
1	Rn_actB for1 Rn_actB rev438 (438bp)	Kidney	PFPE 22°C	31.43		PFPE
2				31.9
3				30.92
1		Kidney	FFPE 22°C
2
3
1		Kidney	PFPE 4°C	27.99
2				27.01
3				28.05		FFPE
1		Kidney	FFPE 4°C
2
3
1		Kidney	PFPE -20°C	26.41
2				27.77
3				26.41
1		Kidney	FFPE -20°C
2						FF
3
1		Kidney	PFPE -80°C	28.19
2				28.37
3
1		Kidney	FFPE -80°C
2
3
1		Kidney	FF	26.95
2				24.97
3				28.52
1	n_actB for1 Rn_actB rev109 - 109 bp	Spleen	PFPE 22°C	15.77		PFPE
2				15.14
3				15.72
1		Spleen	FFPE 22°C	19.71
2				19.71
3				19.45
1		Spleen	PFPE 4°C	15.95
2				14.78
3				15.29		FFPE
1		Spleen	FFPE 4°C	18.94
2				18.24
3				19.06
1		Spleen	PFPE -20°C	16.78
2				15.33
3				15.49
1		Spleen	FFPE -20°C	19.07
2				19.55		FF
3				19
1		Spleen	PFPE -80°C	15.5
2				14.98
3				15.65
1		Spleen	FFPE -80°C	19.57
2				19.73
3				19.3
1		Spleen	FF	17.52
2				16.65
3				16.71
1	Rn_actB for1 Rn_actB rev189 - 189 bp	Spleen	PFPE 22°C	18.66		PFPE
2	Rn_actB rev189 - 189 bp			18.57
3				18.12
1		Spleen	FFPE 22°C	24
2				24.53
3				23.71
1		Spleen	PFPE 4°C	16.04
2				16.31
3				15.62		FFPE
1		Spleen	FFPE 4°C	21.74
2				21.69
3				21.89
1		Spleen	PFPE -20°C	15.46
2				15.51
3				16.64
1		Spleen	FFPE -20°C	23.16
2				23		FF
3				22.33
1		Spleen	PFPE -80°C	15.18
2				15.06
3				14.84
1		Spleen	FFPE -80°C	22.03
2				22.76
3				21.58
1		Spleen	FF	16.75
2				16.67
3				16.77
1	Rn_actB for1 Rn_actB rev287 - 287 bp	Spleen	PFPE 22°C	22.12		PFPE
2				21.98
3				22.02
1		Spleen	FFPE 22°C	27.81
2				30.32
3				28.21
1		Spleen	PFPE 4°C	19.16
2				18.62
3				18.63		FFPE
1		Spleen	FFPE 4°C	26.36
2				25.95
3				26.37
1		Spleen	PFPE -20°C	18.13
2				17.72
3				18.3
1		Spleen	FFPE -20°C	27.15
2				27.78		FF
3				27.76
1		Spleen	PFPE -80°C	16.87
2				17.9
3				17.68
1		Spleen	FFPE -80°C	28.05
2				29.16
3				27.58
1		Spleen	FF	19.45
2				19.41
3				19.53
1	Rn_actB for1 Rn_actB rev331 (331bp)	Spleen	PFPE 22°C	23.55		PFPE
2				23.64
3				23.77
1		Spleen	FFPE 22°C
2
3
1		Spleen	PFPE 4°C	20.71
2				19.79
3				20.41		FFPE
1		Spleen	FFPE 4°C	30.46
2
3				29.89
1		Spleen	PFPE -20°C	19.14
2				19.92
3				19.98
1		Spleen	FFPE -20°C
2						FF
3				30.48
1		Spleen	PFPE -80°C	19.73
2				19.68
3				19.13
1		Spleen	FFPE -80°C	31.91
2
3				30.95
1		Spleen	FF	20.78
2				21.43
3				21.44
1	Rn_actB for1 Rn_actB rev438 (438bp)	Spleen	PFPE 22°C	28.33		PFPE
2				27.97
3				27.31
1		Spleen	FFPE 22°C
2
3
1		Spleen	PFPE 4°C	22.6
2				22.1
3				21.07		FFPE
1		Spleen	FFPE 4°C	30.43
2				32.31
3				32.62
1		Spleen	PFPE -20°C	20.92
2				21.49
3				21.4
1		Spleen	FFPE -20°C	33.63
2						FF
3
1		Spleen	PFPE -80°C	21.69
2				21.06
3				21.42
1		Spleen	FFPE -80°C
2				35.03
3				31.91
1		Spleen	FF	22.34
2				22.02
3				22.19
1	Rn_actB rev2 (109bp)	Intestine	PFPE 22°C	16.82		PFPE
2				16.79
3				17.15
1		Intestine	FFPE 22°C	20.68
2				20.66
3				20.51
1		Intestine	PFPE 4°C	15.98
2				15.8
3				15.37		FFPE
1		Intestine	FFPE 4°C	18.95
2				19.78
3				19.14
1		Intestine	PFPE -20°C	15.57
2				15.58
3				15.45
1		Intestine	FFPE -20°C	18.3
2				18.03		FF
3				18.73
1		Intestine	PFPE -80°C	16.19
2				15.57
3				15.49
1		Intestine	FFPE -80°C	18.38
2				18.99
3				18.42
1		Intestine	FF	16.61
2				16.58
3				16.69
1	Rn_actB rev5 (189bp)	Intestine	PFPE 22°C	18.27		PFPE
2				18.01
3				18.57
1		Intestine	FFPE 22°C	23.66
2				23.38
3				23.37
1		Intestine	PFPE 4°C	15.98
2				15.84
3				15.9		FFPE
1		Intestine	FFPE 4°C	21.1
2				21.24
3				21.58
1		Intestine	PFPE -20°C	15.28
2				14.4
3				14.87
1		Intestine	FFPE -20°C	21.43
2				20.74		FF
3				21.12
1		Intestine	PFPE -80°C	16.13
2				15.38
3				15.33
1		Intestine	FFPE -80°C	21.68
2				21.3
3				20.99
1		Intestine	FF	16.29
2				16.82
3				17.22
1	Rn_actB rev8 (287bp)	Intestine	PFPE 22°C	21.55		PFPE
2				21.66
3				21.97
1		Intestine	FFPE 22°C	29.19
2				28.72
3				29.21
1		Intestine	PFPE 4°C	18.4
2				17.56
3				18.27		FFPE
1		Intestine	FFPE 4°C	26.38
2				26.15
3				26.77
1		Intestine	PFPE -20°C	17.11
2				17.23
3				17.22
1		Intestine	FFPE -20°C	25.4
2				25.36		FF
3				26.21
1		Intestine	PFPE -80°C	19.54
2				17.76
3				17.19
1		Intestine	FFPE -80°C	26.88
2				26.26
3				26.03
1		Intestine	FF	18.62
2				20.14
3				19.91
1	Rn_actB rev9 (331bp)	Intestine	PFPE 22°C	24.42		PFPE
2				24.35
3				24.64
1		Intestine	FFPE 22°C
2				34.17
3
1		Intestine	PFPE 4°C	21.51
2				21.17
3				20.98		FFPE
1		Intestine	FFPE 4°C
2				29.2
3
1		Intestine	PFPE -20°C	20.14
2				20.26
3				20.04
1		Intestine	FFPE -20°C	28.84
2				29.65		FF
3				29.19
1		Intestine	PFPE -80°C	20.6
2				20.3
3				20.4
1		Intestine	FFPE -80°C	29.65
2				30.36
3				29.78
1		Intestine	FF	22.06
2				23.23
3				23.31
1	Rn_actB rev11 (438bp)	Intestine	PFPE 22°C	27.04		PFPE
2				26.08
3				27.42
1		Intestine	FFPE 22°C
2
3
1		Intestine	PFPE 4°C	23.34
2				22.7
3				21.56		FFPE
1		Intestine	FFPE 4°C	31.5
2				35.45
3				39.44
1		Intestine	PFPE -20°C	20.03
2				20.08
3				19.97
1		Intestine	FFPE -20°C	31.28
2				31.23		FF
3				32.85
1		Intestine	PFPE -80°C	20.55
2				19.95
3				19.88
1		Intestine	FFPE -80°C	30.66
2				31.4
3				30.02
1		Intestine	FF	21.26
2				21.8
3				21.7
1	Rn_actB rev2 (109bp)	Lung	PFPE 22°C	19.54		PFPE
2				18.7
3				19.65
1		Lung	FFPE 22°C	24.02
2				22.31
3				23.74
1		Lung	PFPE 4°C	20.3
2				19.87
3				20		FFPE
1		Lung	FFPE 4°C	22.52
2				19.78
3				23.01
1		Lung	PFPE -20°C	18.04
2				18.66
3				18.73
1		Lung	FFPE -20°C	23.08
2				22.75		FF
3				22.82
1		Lung	PFPE -80°C	18.96
2				19.31
3				18.94
1		Lung	FFPE -80°C	23.43
2				22.5
3				22.43
1		Lung	FF	18.81
2				19.52
3				19.15
1	Rn_actB rev5 (189bp)	Lung	PFPE 22°C	20.96		PFPE
2				20.91
3				21.84
1		Lung	FFPE 22°C	28.08
2				26.21
3				26.18
1		Lung	PFPE 4°C	20.56
2				20.46
3				20.42		FFPE
1		Lung	FFPE 4°C	24.87
2				26.56
3				25.78
1		Lung	PFPE -20°C	19.24
2				19.03
3				18.95
1		Lung	FFPE -20°C	26.99
2				26.77		FF
3				27.06
1		Lung	PFPE -80°C	19.21
2				19.06
3				17.66
1		Lung	FFPE -80°C	26.3
2				25.99
3				27.25
1		Lung	FF	20.05
2				19.27
3				20.3
1	Rn_actB rev8 (287bp)	Lung	PFPE 22°C	23.38		PFPE
2				23.11
3				23.3
1		Lung	FFPE 22°C	30.59
2				30.8
3				30.2
1		Lung	PFPE 4°C	21.11
2				20.79
3				20.62		FFPE
1		Lung	FFPE 4°C	27.94
2				31.61
3
1		Lung	PFPE -20°C	19.33
2				18.35
3				19.22
1		Lung	FFPE -20°C	30.21
2						FF
3
1		Lung	PFPE -80°C	18.22
2				19.38
3				19.11
1		Lung	FFPE -80°C
2				30.7
3
1		Lung	FF	18.17
2				19.14
3				19.75
1	Rn_actB rev9 (331bp)	Lung	PFPE 22°C	25.62		PFPE
2				25.01
3				25.69
1		Lung	FFPE 22°C
2
3
1		Lung	PFPE 4°C	22.37
2				21.95
3				22.07		FFPE
1		Lung	FFPE 4°C	32.22
2				32.04
3
1		Lung	PFPE -20°C	20.86
2				20.86
3				21
1		Lung	FFPE -20°C
2				38.32		FF
3
1		Lung	PFPE -80°C	21.46
2				20.95
3				20.87
1		Lung	FFPE -80°C
2
3
1		Lung	FF	21.4
2				21.71
3				21.81
1	Rn_actB rev11 (438bp)	Lung	PFPE 22°C	28.84		PFPE
2				28.03
3				28.5
1		Lung	FFPE 22°C
2
3
1		Lung	PFPE 4°C	23.34
2				23.12
3				23.72		FFPE
1		Lung	FFPE 4°C	31.65
2
3
1		Lung	PFPE -20°C	21.35
2				21.5
3				21.3
1		Lung	FFPE -20°C
2						FF
3				39.36
1		Lung	PFPE -80°C	21.63
2				21.26
3				21.34
1		Lung	FFPE -80°C
2				31.9
3
1		Lung	FF	21.25
2				21.33
3				21.21

## Sheet: RAT qPCR
Storage: FFPE and PFPE for 9 years at different temperatures
Protocol:	https://dx.doi.org/10.17504/protocols.io.qnidvce
Replicat	assay	Tissue	Fixation	PET Storage Temperature	CT
1	Rn_ACTB DNA-for1/rev1 (271bp)	Liver	PFPE	22°C	19.75
2					23.32
3					22.89
1		Liver	PFPE	4°C	21.26
2					21.32
3					21.52
1		Liver	PFPE	(-)20°C	22.19
2					22.66
3					22.79
1		Liver	FFPE	22°C	25.21
2					25.04
3					24.77
1		Liver	FFPE	4°C	23.27
2					23.45
3					21.66
1		Liver	FFPE	(-)20°C	23.39
2					23.75
3					23.09
1		Liver	Cryo	(-)80°C	17.81
2					17.46
3					18.32
1	Rn_ACTB DNA-for2/rev1 (523bp)	Liver	PFPE	22°C	22.6
2					27.01
3					26.27
1		Liver	PFPE	4°C	21.54
2					21.61
3					21.87
1		Liver	PFPE	(-)20°C	22.45
2					22.74
3					23.52
1		Liver	FFPE	22°C	29.41
2					29.09
3					27.93
1		Liver	FFPE	4°C	24.58
2					24.77
3					23.02
1		Liver	FFPE	(-)20°C	24.15
2					24.47
3					24.28
1		Liver	Cryo	(-)80°C	17.84
2					17.96
3					18.48
1	Rn_ACTB DNA-for2/rev2 (650bp)	Liver	PFPE	22°C	25.89
2					31.3
3					29.44
1		Liver	PFPE	4°C	23.74
2					24
3					24.41
1		Liver	PFPE	(-)20°C	24.41
2					24.82
3					25.35
1		Liver	FFPE	22°C	39.01
2
3					32.08
1		Liver	FFPE	4°C	26.73
2					27.82
3					25.72
1		Liver	FFPE	(-)20°C	27.05
2					27.02
3					26.53
1		Liver	Cryo	(-)80°C	19.79
2					19.9
3					20.75
1	Rn_ACTB DNA-for3/rev2 (747bp)	Liver	PFPE	22°C	29.47
2
3					31.5
1		Liver	PFPE	4°C	26.14
2					26.29
3					26.82
1		Liver	PFPE	(-)20°C	26.52
2					27.39
3					28.14
1		Liver	FFPE	22°C
2
3
1		Liver	FFPE	4°C	29.86
2					30.27
3					28.05
1		Liver	FFPE	(-)20°C	29.22
2					30.56
3					29.01
1		Liver	Cryo	(-)80°C	22.37
2					22.31
3					22.77
1	Rn_ACTB DNA-for1/rev1 (271bp)	Kidney	PFPE	22°C	21.43
2					21.51
3					21.53
1		Kidney	PFPE	4°C
2					19.01
3					19.06
1		Kidney	PFPE	(-)20°C	17.99
2					17.83
3					17.65
1		Kidney	FFPE	22°C	23.15
2					22.85
3					22.95
1		Kidney	FFPE	4°C	21.78
2					21.73
3					21.72
1		Kidney	FFPE	(-)20°C	21.96
2
3					21.79
1		Kidney	Cryo	(-)80°C	18.64
2					18.78
3					18.69
1	Rn_ACTB DNA-for2/rev1 (523bp)	Kidney	PFPE	22°C	24.77
2					25
3					25.14
1		Kidney	PFPE	4°C	19.89
2					19.76
3					19.63
1		Kidney	PFPE	(-)20°C	18.41
2					18.19
3					18.32
1		Kidney	FFPE	22°C
2					26.34
3					26.45
1		Kidney	FFPE	4°C	22.9
2					22.8
3					22.86
1		Kidney	FFPE	(-)20°C	22.65
2					22.72
3					22.66
1		Kidney	Cryo	(-)80°C	18.9
2					18.93
3					18.72
1	Rn_ACTB DNA-for2/rev2 (650bp)	Kidney	PFPE	22°C	28.62
2					28.52
3					28.27
1		Kidney	PFPE	4°C	22.34
2					22.5
3					22.79
1		Kidney	PFPE	(-)20°C	20.71
2					20.25
3					20.53
1		Kidney	FFPE	22°C	30.5
2					29.84
3					29.72
1		Kidney	FFPE	4°C	25.41
2					25.47
3					25.39
1		Kidney	FFPE	(-)20°C	24.54
2					24.81
3					25.39
1		Kidney	Cryo	(-)80°C
2					20.96
3					20.93
1	Rn_ACTB DNA-for3/rev2 (747bp)	Kidney	PFPE	22°C	31.42
2					32.3
3
1		Kidney	PFPE	4°C	24.87
2					24.78
3					25.16
1		Kidney	PFPE	(-)20°C	23.38
2					23.06
3					23.16
1		Kidney	FFPE	22°C	35.25
2					32.76
3					32.43
1		Kidney	FFPE	4°C	27.77
2					27.99
3					27.57
1		Kidney	FFPE	(-)20°C	26.97
2					27.1
3					27.41
1		Kidney	Cryo	(-)80°C	22.98
2					23.36
3					22.98
1	Rn_ACTB DNA-for1/rev1 (271bp)	Spleen	PFPE	22°C	21.56
2					21.77
3					21.72
1		Spleen	PFPE	4°C	19.23
2					19.29
3					19.24
1		Spleen	PFPE	(-)20°C
2					17.84
3					17.79
1		Spleen	FFPE	22°C	23.8
2					24.03
3					23.69
1		Spleen	FFPE	4°C	22.44
2					22.34
3					22.37
1		Spleen	FFPE	(-)20°C	22.32
2					22.15
3					22.05
1		Spleen	Cryo	(-)80°C
2					18.91
3					19.56
1	Rn_ACTB DNA-for2/rev1 (523bp)	Spleen	PFPE	22°C	24.32
2					24.74
3					24.98
1		Spleen	PFPE	4°C	19.92
2					20.08
3					20.09
1		Spleen	PFPE	(-)20°C	18.69
2					17.91
3					17.93
1		Spleen	FFPE	22°C	27.9
2					27.69
3					27.98
1		Spleen	FFPE	4°C	23.54
2					23.69
3					23.47
1		Spleen	FFPE	(-)20°C	23.14
2					22.93
3					23.01
1		Spleen	Cryo	(-)80°C	19.2
2					18.89
3					19.67
1	Rn_ACTB DNA-for2/rev2 (650bp)	Spleen	PFPE	22°C	28.09
2					28.82
3					28.76
1		Spleen	PFPE	4°C	22.23
2					22.37
3					21.75
1		Spleen	PFPE	(-)20°C	20.99
2					20.11
3					20.51
1		Spleen	FFPE	22°C	32.15
2					32.23
3					31.54
1		Spleen	FFPE	4°C	26.05
2					26.09
3					25.9
1		Spleen	FFPE	(-)20°C	25.05
2					25.06
3					25.09
1		Spleen	Cryo	(-)80°C	21.8
2					21.82
3					22.53
1	Rn_ACTB DNA-for3/rev2 (747bp)	Spleen	PFPE	22°C
2
3
1		Spleen	PFPE	4°C	24.87
2					24.9
3					24.44
1		Spleen	PFPE	(-)20°C	23.78
2					22.47
3					24
1		Spleen	FFPE	22°C
2
3					34.57
1		Spleen	FFPE	4°C	28.29
2
3					28.53
1		Spleen	FFPE	(-)20°C	27.06
2					26.93
3					26.99
1		Spleen	Cryo	(-)80°C	23.68
2					23.54
3					24.37
1	Rn_ACTB DNA-for1/rev1 (271bp)	Intestine	PFPE	22°C	21.27
2					21.36
3					21.21
1		Intestine	PFPE	4°C	19.1
2					18.97
3					19.02
1		Intestine	PFPE	(-)20°C	17.79
2					17.65
3					17.86
1		Intestine	FFPE	22°C	23.64
2					23.63
3					23.51
1		Intestine	FFPE	4°C	21.92
2					21.88
3					22.03
1		Intestine	FFPE	(-)20°C	21.49
2					21.73
3					21.41
1		Intestine	Cryo	(-)80°C	19.06
2					19.54
3					19.26
1	Rn_ACTB DNA-for2/rev1 (523bp)	Intestine	PFPE	22°C	24.17
2					25.66
3					24.07
1		Intestine	PFPE	4°C	19.64
2					19.8
3					19.6
1		Intestine	PFPE	(-)20°C	18.3
2					18.46
3					19.31
1		Intestine	FFPE	22°C	27.71
2					27.3
3					26.94
1		Intestine	FFPE	4°C	23.26
2					23.3
3					23.36
1		Intestine	FFPE	(-)20°C	22.45
2					22.37
3					22.29
1		Intestine	Cryo	(-)80°C	19.29
2					19.78
3					19.67
1	Rn_ACTB DNA-for2/rev2 (650bp)	Intestine	PFPE	22°C	27.55
2					27.36
3					27.73
1		Intestine	PFPE	4°C	22.11
2					22.31
3					22.18
1		Intestine	PFPE	(-)20°C	20.37
2					20.39
3					20.46
1		Intestine	FFPE	22°C	31.72
2					31.95
3					31.24
1		Intestine	FFPE	4°C	25.65
2					25.62
3					25.81
1		Intestine	FFPE	(-)20°C	24.37
2					24.41
3					24.33
1		Intestine	Cryo	(-)80°C	21.59
2					22.36
3					21.75
1	Rn_ACTB DNA-for3/rev2 (747bp)	Intestine	PFPE	22°C
2
3					30.5
1		Intestine	PFPE	4°C	24.93
2					25.08
3					24.76
1		Intestine	PFPE	(-)20°C	22.83
2					23.42
3					22.99
1		Intestine	FFPE	22°C
2					36.79
3					34.39
1		Intestine	FFPE	4°C	28.25
2					27.95
3					27.95
1		Intestine	FFPE	(-)20°C	26.03
2					26.99
3					26.6
1		Intestine	Cryo	(-)80°C	24.22
2					24.85
3					24.09
1	Rn_ACTB DNA-for1/rev1 (271bp)	Lung	PFPE	22°C	21.92
2					21.79
3					21.78
1		Lung	PFPE	4°C	19.56
2					19.52
3					19.78
1		Lung	PFPE	(-)20°C	18.73
2					18.74
3					18.71
1		Lung	FFPE	22°C	23.27
2					23.48
3					23.33
1		Lung	FFPE	4°C	22.61
2					22.38
3					22.39
1		Lung	FFPE	(-)20°C	22.28
2					22.39
3					22.52
1		Lung	Cryo	(-)80°C	21.13
2					21.13
3					19.69
1	Rn_ACTB DNA-for2/rev1 (523bp)	Lung	PFPE	22°C	24.74
2					24.72
3					24.59
1		Lung	PFPE	4°C	20.07
2					20
3					20.35
1		Lung	PFPE	(-)20°C	19.17
2					19.4
3					19.05
1		Lung	FFPE	22°C	26.11
2					25.83
3					25.71
1		Lung	FFPE	4°C	24.14
2					23.95
3					24.02
1		Lung	FFPE	(-)20°C	23.06
2					23.12
3					23.66
1		Lung	Cryo	(-)80°C	20.76
2					21.26
3					19.73
1	Rn_ACTB DNA-for2/rev2 (650bp)	Lung	PFPE	22°C	28.49
2					28.44
3					27.99
1		Lung	PFPE	4°C	22.55
2					22.45
3					22.61
1		Lung	PFPE	(-)20°C	23.39
2					21.41
3					21.37
1		Lung	FFPE	22°C	29.05
2					29.66
3					29.56
1		Lung	FFPE	4°C	26.5
2					26.54
3					26.29
1		Lung	FFPE	(-)20°C	24.85
2					25.14
3					26.49
1		Lung	Cryo	(-)80°C	24.3
2					23.89
3					22.06
1	Rn_ACTB DNA-for3/rev2 (747bp)	Lung	PFPE	22°C	31.71
2					31.13
3					31.27
1		Lung	PFPE	4°C	24.52
2					24.78
3					24.96
1		Lung	PFPE	(-)20°C	25.17
2					24.42
3					24.22
1		Lung	FFPE	22°C	33.1
2					33.54
3					33.17
1		Lung	FFPE	4°C	29.36
2					28.97
3					29.21
1		Lung	FFPE	(-)20°C	27.46
2
3					29.56
1		Lung	Cryo	(-)80°C	27.68
2					25.95
3					24.46
